# Supplementary material for: Mapping China's sports tourism projects: regional imbalances, urban agglomerations, and driving forces
Source: Front Sports Act Living. 2026 Mar 4;8:1761223. doi: 10.3389/fspor.2026.1761223 (PMC12996130; doi:10.3389/fspor.2026.1761223)
Supplement: Supplementary file 1 [file Table1.xlsx]

## Sheet: Sheet1
	Number of resources	Permanent resident population	Urbanisation rate	Number of students enrolled in higher-education institutions	Per capita GDP	GDP growth rate	Proportion of tertiary industry	Operating income of tertiary industry	Total road mileage	Road density	Total public transport passenger volume	General public budget expenditure	Balance of deposits in financial institutions	Proportion of days with good air quality	Green space area
beijing	36	2186	0.849364	618348	183980	5.2	81.67	173202	22320	1.36044	554030	7205.12	240439	74.2	93127
tianjing	16	1364	0.72309	596569	113732	4.27	61.26	10928.8	15307	1.26572	104147	3152.55	43429.9	66.8	43693
HeBei
shijiazhuang	4	1123	0.521408	682079	57830	6.1	59.75	1785.64	20772	1.47636	40348	1152.74	23124	62	15566
tangshan	1	772	0.501997	217862	106784	5.85	37.38	1020.46	19958	1.41276	15168	921.464	14646.1	68.22	11146
qinghuangdao	6	311	0.5	143540	58774	5.6	51.36	218.779	8938	1.1372	4794	310.914	5395.79	80.8	6377
handan	2	917	0.483506	86906	43817	5.65	44.03	217.08	19792	1.64244	11569	750.407	10320.9	64.9	8879
xingtai	2	696	0.4475	94508	34193	4.1	46.85	120.658	21341	1.71667	5495	573.036	7576.18	57.8	6891
baoding	5	1149	0.442053	193587	38157	6.18	51.54	649.499	23469	1.05732	7378	1272.71	12537.5	63	9609
zhangjiakou	7	405	0.406114	80049	42049	5.05	56.19	285.245	23379	0.635912	9528	535.331	5407.46	86.6	3945
chengde	7	330	0.372032	58439	50749	5.55	43.96	117.857	24557	0.622413	9338	421.165	4134.13	82.19	3910
cangzhou	3	726	0.404609	103709	57009	5.75	50.49	473.941	19438	1.35708	5146	668.766	9391.22	62.19	3472
langfang	2	548	0.538462	192150	64460	3.8	60.32	751.47	11456	1.78651	4356	642.49	9273.74	65.5	5050
hengshui	3	416	0.381264	27179	40561	5.6	51.79	88.3542	13947	1.57868	4011	395.411	5550.93	60	4512
ShanXi
taiyuan	7	545	0.8	748299	95646	3.8	57.87	2587.52	6866	0.99449	26344	628.986	19028.8	64.38	13478
datong	3	308	0.560127	50010	54391	5.1	51.48	165.703	12732	0.904595	16856	374.181	4692.58	85.8	6167
yangquan	2	130	0.580153	25815	69731	3.2	46.67	83.6319	5735	1.25674	11621	127.89	2257.77	77.8	2454
changzhi	1	313	0.40708	59798	73001	5.6	36.13	204.578	12416	0.888247	9913	388.147	4577.75	71.82	4418
jincheng	7	217	0.45045	17922	87265	7	35.62	125.77	9716	1.03169	3541	292.13	3632.89	68.8	2170
shuozhou	0	158	0.37037	26509	89299	4.7	48.06	65.6181	10257	0.965001	4911	207.413	2775.6	81.1	1968
jinzhong	7	338	0.41791	258286	54456	4	40.73	380.985	16203	0.988826	15421	366.817	4442.69	60	8503
yuncheng	5	471	0.276803	70857	43201	5.6	43.84	229.796	16301	1.14633	5608	398.823	4068.71	64.1	2669
xinzhou	3	263	0.337705	29524	50290	3	40.77	134.842	17400	0.690931	2382	393.549	3590.61	76.4	1484
linfen	1	389	0.351981	30936	48438	7.6	42.27	173.263	19382	0.955112	6891	411.873	4242.92	60.5	2120
lvlaing	4	335	0.321429	20449	61200	4.3	29.7	156.938	17607	0.833187	5329	406.699	4265.41	79.2	1359
Inner Mongolia
huhehaote	2	360	0.639216	259301	89828	10	61.9	1059.84	7886	0.459145	26709	420.75	8985.21	80	16959
baotou	4	276	0.678571	86300	121331	10.18	48.8	377.612	9450	0.342435	12220	335.663	4451.92	78.63	9720
wuhai	1	56	0.909091	4984	128923	0.1	27.99	83.2989	1079	0.652591	1643	113.333	1333.7	83.3	2567
chifeng	4	397	0.306167	32408	49069	4.81	47.04	85.964	28587	0.328867	6448	571.666	3683.74	93.9	4596
tongliao	2	281	0.301587	39429	49346	5.2	44.51	141.852	22770	0.38669	5399	376.346	2056.62	89	2405
eerduosi	4	222	0.357576	20986	218118	7	31.57	564.848	24884	0.286545	4948	729.649	6777.7	86.8	4662
hulunbeier	6	217	0.644	7965	60887	6.1	42.66	94.9448	29028	0.115408	3427	424.946	2563.57	100	1303
nayanzhuoer	0	150	0.383721	11311	64144	7.95	41.71	56.7645	23786	0.365167	554	269.027	1793.07	85.8	1682
wulanchabu	0	160	0.325758	37167	53871	7.8	41.92	107.067	17284	0.317601	3584	377.958	1844.11	90.7	7243
LiaoNing
shenyang	2	920	0.734641	446778	79706	6.1	60.05	2272.26	13189	1.02494	134307	1032.31	21658	88.2	22155
dalian	10	754	0.703642	328491	104751	5.95	51.25	1819.45	13491	0.975742	117953	980.055	19403.7	87.4	19584
anshan	2	322	0.537538	64193	57188	5.7	51.8	263.973	7757	0.837335	43130	291.131	5640.33	88.8	7093
fushun	3	175	0.691542	32187	47338	4.4	45.29	75.2079	6688	0.59346	10530	164.131	2982.47	81.9	4779
benxi	2	125	0.70922	29777	68340	5.75	44.97	634.154	4762	0.565074	24244	132.642	2975.85	95.6	23246
dandong	0	209	0.458515	37362	39402	6.05	54.1	767.696	10323	0.698605	17238	198.396	3377.69	94.2	2934
jinzhou	0	263	0.423611	93777	42809	5.4	55.66	126.435	10145	1.00577	18530	214.467	4044.87	79.7	3989
yingkou	1	227	0.530702	30344	60484	5.3	46.4	292.269	4677	0.850132	18556	255.64	3831.58	85.8	6990
fuxin	2	157	0.422222	46925	33376	4.6	50.64	35.1484	9285	0.900102	12864	142.571	1969.79	81.6	3311
liaoyang	1	153	0.441176	23336	54105	1.6	44.07	61.516	4097	0.869386	11617	160.911	2931.03	89.8	4302
panjin	1	138	0.651163	10245	99443	1.65	38.68	137.078	4083	1.06663	3658	196.427	3083.41	90.1	4276
tieling	2	226	0.431095	26184	30389	5.35	47.49	58.8003	12356	0.95175	13773	195.256	2505.52	89.6	2810
chaoyang	0	279	0.243902	7289	33086	5.3	46.77	80.0054	18615	0.944909	1863	280.774	3039.56	88.2	2009
huludao	0	234	0.354244	11444	34823	6	45.72	57.084	10285	0.971731	11873	234.67	2947.31	77.8	3804
JiLin
changchun	5	910	0.46831	536946	78255	6.56	50.95	1106.44	27970	1.13102	48861	966.485	19499.6	86.03	44813
jilin	4	353	0.527363	130469	43333	6.7	50.65	173.865	15398	0.555636	17049	327.738	4538.01	89	7501
siping	0	167	0.425837	48016	31003	5.9	47.11	39.6733	7685	0.750518	24690	217.702	1702.3	87.67	2490
liaoyuan	0	94	0.5	10808	47007	5.7	59.83	19.5078	5181	1.00846	9379	102.032	1046.92	88.7	1865
tonghua	2	120	0.514286	15372	44308	5.59	58.98	36.5627	7714	0.496297	13626	237.601	1615.23	96.7	2433
baishan	3	90	0.743363	4651	57948	5.3	60.81	29.25	6825	0.391863	8219	146.168	1184.1	96.9	11275
songyuan	0	213	0.323529	7053	36877	5.9	52.44	46.5819	13135	0.620152	8443	241.502	2146.73	86.8	2342
baicheng	0	147	0.432432	3707	35996	6	55.01	27.1214	13111	0.508971	12742	223.735	1365.07	90.23	1997
HeiLongJiang
haerbin	13	978	0.557794	759915	53823	3.1	65.1	1258.39	24993	0.470954	61698	992.076	18446.7	84.9	15401
qiqihaer	4	386	0.37911	58912	30559	1.6	45.31	156.996	24728	0.585261	27617	510.956	3664.23	92.5	8487
jixi	4	142	0.654545	10430	40808	1.3	40.89	71.0797	6200	0.275511	7185	180.553	1818.78	93.2	2827
hegang	1	85	0.8125	4254	40338	2.2	39.83	65.8963	3027	0.205678	3812	121.29	1191.11	98.36	3455
shuangyashan	0	115	0.642336	5585	43270	2.2	34.5	31.074	4499	0.196479	6592	150.283	1530.17	95.6	2382
daqing	4	270	0.522059	65453	94790	1.75	37.82	117.038	9091	0.428831	12510	336.851	4425.94	92	13933
yichun	4	82	0.87037	7886	36982	3.67	43.26	10.6423	7896	0.240503	2751	189.416	1190.55	98.3	3454
jiamusi	0	208	0.52193	65949	38247	3.3	40.32	89.7184	10697	0.328551	10762	336.606	2395.06	93.7	3742
qitaihe	0	66	0.613333	5825	34055	3.4	41.13	23.9963	2012	0.367094	5778	84.8744	830.515	93	3196
mudanjiang	2	222	0.602459	75871	38719	4.23	54.29	61.0377	12492	0.321746	25073	267.664	2599.4	95.1	3419
heihe	5	123	0.577922	12753	50206	4	42.54	60.0259	16600	0.248205	2255	260.419	1523.72	98.6	780
suihua	0	356	0.245614	13000	31915	3	39.98	100.964	21063	0.603741	1198	392.765	2979.31	88.1	1227
shanghaishi	24	2487	0.879437	572443	173600	5	73.28	50728.9	13083	1.63831	480575	8430.86	193594	87.7	171215
JiangSu
nanjing	14	955	0.810627	799410	174520	4.55	62.05	8407.09	9746	1.47939	168427	1817.73	53178.3	81.9	94081
wuxi	15	750	0.860194	201698	187415	6	51.15	2094.25	7477	1.59662	36056	1357.79	26391.6	82.5	20239
xuzhou	9	902	0.627053	244271	89634	7.1	49.25	1129.72	15859	1.42494	30283	1004.4	11636.9	66	17749
changzhou	5	538	0.752577	173480	165724	6.8	50.43	1152.32	8499	1.94563	19749	771.893	17608.3	78.8	12819
suzhou	20	1296	0.817585	305240	177505	4.1	51.31	5430.51	11558	1.33942	99956	2583.7	50801	81	24339
nantong	1	775	0.678191	156573	142721	5.8	47.01	1155.93	17520	1.77712	10142	1122.22	20606.1	83.6	13406
lianyungang	2	459	0.587242	63888	81015	10.2	45.71	752.233	12203	1.61042	11262	534.183	5794.33	78.9	21437
huaian	3	454	0.594595	101220	99768	7.8	49.19	762.936	13616	1.35363	8561	612.912	6683.14	79.5	9824
yancheng	2	669	0.630597	14354	98593	5.9	48.3	906.297	26153	1.6332	16223	1053.17	11448.9	83.4	8422
yangzhou	4	459	0.699115	117036	146562	6	47.37	778.061	9688	1.47405	7924	684.826	10257.2	77.1	9334
zhenjiang	2	323	0.697761	123942	148204	6.3	48.02	477.305	6874	1.79517	7199	542.954	8436.09	75.7	9581
taizhou	1	451	0.651116	77354	133323	6.8	46.29	669.357	10094	1.74219	8959	667.904	11033.7	80.5	6654
suqin	3	498	0.539763	34765	74476	7.8	47.14	840.313	12494	1.46499	5771	584.702	5885.11	75	10887
ZheJiang
hangzhou	15	1252	0.71018	514304	149857	5.55	67.85	19138.1	16988	1.00659	193003	2392.04	75603.2	84.4	50407
ningbo	4	970	0.677994	186501	153922	5.5	49.62	5199.21	11523	1.11245	70388	1944.42	32958.4	93.7	17801
wenzhou	4	976	0.527011	139820	78879	6.94	55.75	873.386	15363	1.25002	28453	1066.82	21659.2	97.53	9883
jiaxing	3	558	0.602151	82515	116323	6.25	43.59	1382.71	8215	1.78419	13298	793.722	14914	83.6	6911
huzhou	5	344	0.468401	41134	107534	5.8	44.75	429.246	8249	1.41615	4588	524.494	9064.56	79.5	5541
shaoxing	3	539	0.516779	136176	127875	7.75	49.15	525.558	10443	1.26142	12261	714.5	16132.8	94.5	10025
jinhua	2	716	0.484848	111244	75524	6.76	55.95	1033.23	13284	1.21635	20110	791.411	15877	93.7	4774
quzhou	2	230	0.371094	19526	82174	6.8	52.08	290.047	8683	0.981702	6316	518.071	4708.46	94	3213
zhoushan	2	117	0.59375	26567	146611	8.24	46.42	450.654	1967	1.21376	4710	336.11	3527.49	96.7	14434
taizhou	6	671	0.465347	78244	87089	4.5	50.8	527.119	13278	1.28081	12944	734.805	15440.8	97.9	6632
lishui	6	253	0.333333	49865	68101	7.5	56.43	144.773	15893	0.920848	6113	545.691	5633.15	99.8	1818
AnHui
hefei	5	985	0.575032	862683	121187	5.75	60.38	2838.88	19973	1.74072	80231	1223.72	24967	86.02	21146
wuhu	7	376	0.528351	157360	117526	5.7	48.43	1105.61	11200	1.86362	8374	503.495	6667.75	83.3	11425
bengbu	0	326	0.410853	77541	60117	5.6	52.44	224.125	11156	1.86918	8732	328.808	3422.03	80.8	6289
huaian	1	302	0.507692	99785	48008	5.05	48.87	125.121	9565	1.72933	15441	277.641	3325.77	80.5	5289
maanshan	5	219	0.54386	78993	113010	5.66	46.29	303.316	7762	1.91771	4873	287.412	3520.22	83.6	6416
huaibei	1	194	0.56621	48305	62019	5.3	50.86	110.722	5232	1.90447	3733	195.824	2266.7	70.1	4802
tonglin	0	130	0.485207	45932	89112	5.55	45.37	175.197	5770	1.93493	4886	194.677	2306.1	90.1	7111
anqing	7	412	0.39924	61291	63707	5.7	46.71	562.973	26318	1.9511	5543	483.001	5238.95	85.8	6819
huangshan	12	132	0.375839	32546	71928	4.45	56.64	71.8541	7720	0.798082	1679	213.823	1991.55	97.5	13507
chuzhou	4	406	0.418502	63416	84263	6.4	42.5	174.884	20519	1.51809	7541	461.711	4558.13	79.5	5682
fuyang	4	808	0.286778	67150	37524	5.77	48.93	212.325	21279	2.10281	9008	630.049	5965.52	76.4	7353
suzhou	1	526	0.275758	42125	40688	5.83	49.22	170.139	21262	2.14204	4723	474.066	3711.35	72.3	5696
liuan	7	434	0.248288	54898	43690	6.24	47.95	144.085	25138	1.62862	6666	484.692	4253.6	87.4	3514
bozhou	2	490	0.242152	22958	39509	6.34	51.7	115.733	18434	2.16198	5532	377.397	3620.7	74	4225
chizhou	4	132	0.391304	44194	75191	6.54	44.62	136.52	9491	1.1303	1895	172.94	1776.74	86.3	1945
xuancheng	5	249	0.32971	13677	73548	5.9	42.04	90.2444	16594	1.34698	4308	315.099	3099.05	94.2	4604
FuJian
fuzhou	5	847	0.589212	434843	135298	5.16	56.5	3392.89	12217	0.997664	73732	925.256	23124.8	98.1	14201
xiamen	8	533	0.872792	195203	134491	3.06	58.6	3534.64	2148	1.21609	79143	1060	15880.9	99.7	23907
putian	0	318	0.493188	39838	89672	3.57	43.01	336.294	6460	1.5903	4152	248.082	3167	96.44	4651
sanming	5	243	0.379791	46064	118852	1.8	38.1	136.776	15699	0.683489	10725	309.558	2611.62	100	3062
quanzhou	2	888	0.539559	226537	128165	4.78	41	671.303	18502	1.62441	11050	672.28	11802.2	96.2	9941
zhangzhou	4	506	0.513308	105199	99218	5.94	40.48	288.603	12780	0.94064	6015	420.253	4850.13	99.33	5114
nanping	5	263	0.368254	47708	79162	5	48.02	129.686	16103	0.612796	8525	308.505	3161.86	99.8	1997
longyan	5	269	0.473186	26962	112886	3.77	47.27	258.821	14885	0.781964	7032	344.562	3149.85	99.7	3221
ningde	3	316	0.382022	17636	100034	8.56	33.16	209.643	12314	0.910321	11618	343.683	3613.85	99.5	1796
JiangXi
nanchang	2	657	0.561111	786995	104788	3.53	48.02	1544.34	11674	1.62329	66640	870.008	17106.9	92.33	14642
jingdezhen	1	162	0.497076	67103	59041	3.5	49.36	157.061	735	0.140022	3145	226.006	2035.27	98.6	5315
pingxiang	1	180	0.492462	53262	61386	3	48.19	85.3011	10094	2.64071	8217	289.965	2043.49	94.5	2406
jiujiang	3	454	0.398467	192117	81551	1.1	45.61	424.817	24053	1.25915	8168	624.469	5370.64	91.2	7380
xinyu	0	120	0.448	65963	96025	2.5	47.36	50.3343	5064	1.60014	1883	157.716	2065	96.82	3950
yingtan	0	115	0.418605	13974	99069	7	41.08	137.952	5380	1.51808	1601	188.647	1607.9	97	2331
ganzhou	10	899	0.332317	228944	46452	5.3	50.13	358.12	45295	1.15085	7956	961.094	7801.97	99.18	11166
jian	1	439	0.427509	72035	56789	3.7	44.34	282.9	30651	1.21252	5596	559.424	4746.57	98.6	2964
yichun	4	494	0.421667	74246	63957	3.7	47.1	354.397	24764	1.32707	5362	649.051	5380.47	97.3	4051
fuzhou	2	356	0.401392	32070	49885	6.3	48.52	313.137	19323	1.02787	7981	501.331	3589.87	97.8	5039
shangrao	6	640	0.413181	51083	47081	6.7	50.15	664.256	27134	1.19231	4750	753.134	5899.34	97	4860
ShanDong
jinan	2	944	0.604651	631671	123075	6.1	61.75	4263.98	18200	1.78047	72653	1292.71	27653.7	62.6	29872
qingdao	7	1037	0.64539	424226	138849	5.9	60.81	3753.01	15365	1.36713	134004	1706.76	26297.7	78.9	42661
zibo	2	467	0.626728	206748	89238	5.46	46.35	588.755	11387	1.90884	17804	522.677	7472.41	64.7	20228
zaozhuang	3	381	0.49061	33003	50613	6.4	49.69	182.353	9357	2.04684	9910	273.879	3302.83	64.1	7614
dongying	1	221	0.585859	49868	156852	7	36.93	697.215	9357	1.19163	7628	301.13	5933.49	61.6	9911
yantai	5	703	0.553159	289860	122818	6.6	51.5	900.337	19749	1.39484	31032	802.931	13048.4	82.5	16252
weifang	4	937	0.53913	290731	74606	5.1	50.65	541.138	29165	1.81866	14608	879.837	13429.2	70.96	11675
jining	0	824	0.507263	161474	60728	6.5	48.36	546.558	21226	1.89399	26416	727.231	8700.01	65.5	10434
taian	4	535	0.530756	126949	54917	6.35	50.15	306.523	16701	2.15873	11122	428.19	6251.62	64.1	7395
weihai	7	291	0.609375	135117	118925	5.7	50.81	257.739	7219	1.21157	16597	343.498	6436.34	86.6	9588
rizhao	9	295	0.477419	96627	74434	5.6	50.36	522.601	10244	1.88843	6096	270.583	4066.77	81.1	5350
linyi	6	1094	0.427144	145219	49585	6.25	52.41	490.465	31405	1.82567	16188	806.621	10795.3	63.8	13504
dezhou	0	554	0.337248	73770	62223	5.96	48.35	323.382	21780	2.10063	5733	493.364	6026.41	54.4	7412
liaocheng	0	586	0.395062	57881	44485	6.1	49.19	257.79	21251	2.45958	5445	487.989	6164.65	56.16	9948
binzhou	0	390	0.488665	61679	73078	5	48.08	240.03	17753	1.9439	5627	478.18	4725.38	59.5	5319
heze	1	864	0.437196	67145	45366	6.8	48.58	314.157	28418	2.33955	8218	633.123	7089.5	63.01	8161
HeNan
zhengzhou	3	1301	0.621295	1393573	100092	7.4	58.86	4466.27	13732	1.82706	131979	1624.44	30458.7	61.9	26866
kaifeng	1	471	0.389381	75948	53173	0.9	47.16	133.493	9518	1.52383	4469	429.469	3283.86	63.01	6234
luoyang	3	708	0.481383	164741	77110	3.47	51.53	553.107	19887	1.30851	30579	641.712	7772.99	67.4	11322
pingdingshan	3	492	0.391228	95141	54122	3.2	47.1	270.64	14819	1.87498	5565	336.325	4362.73	68.49	2993
anyang	2	538	0.37401	137176	44690	3.2	46.65	151.592	13018	1.77264	4316	374.283	4456.31	58.1	3466
hebi	0	157	0.426901	31694	67803	3.11	35.31	61.4277	4653	2.17318	2162	170.255	1305.22	62.74	2752
xinxiang	4	613	0.417665	219011	52028	1.51	46.33	190.61	13549	1.63837	10050	440.306	5120.26	62.2	4988
jiaozuo	6	352	0.486559	116392	60643	3.94	53.3	169.025	8037	1.98149	3676	270.829	3048.24	61.4	4355
puyang	0	370	0.314943	37878	47131	2.8	50.73	177.264	7009	1.64806	2876	289.841	2845.95	65.8	2573
xuchang	0	438	0.415205	88200	83415	0.9	42.71	145.938	10096	2.02463	4511	325.748	3534.61	67	4643
luohe	1	237	0.387218	42769	72560	5.4	47.94	96.6095	5553	2.06265	3953	213.527	2011.67	69.04	2608
sanmenxia	2	202	0.420354	52567	77701	2	43.15	74.0398	10268	1.03428	5694	250.485	2003.81	73.2	2511
nanyang	2	950	0.314379	137703	44894	4.8	51.57	255.336	40244	1.5167	9172	691.558	7292.72	76.7	9010
shangqiu	0	766	0.305336	126832	39678	3.6	43.92	173.862	24864	2.32259	6122	514.671	5077.63	67.67	4177
xinyang	7	605	0.274725	122775	49345	2.5	45.64	165.414	27196	1.43801	4465	610.532	5581.04	83.01	5178
zhoukou	0	867	0.293323	76217	39126	4.8	42.02	240.218	24177	2.01995	2974	666.803	5621.1	69.59	4467
zhumadian	2	677	0.321613	50973	44266	4.5	43.01	152.393	22192	1.47113	4185	479.514	5447.78	78.36	4186
HuBei
wuhan	7	1377	0.752677	1161053	135251	5.7	62.45	7700.17	16661	1.94303	205243	2215.97	38004.5	79.2	37059
huangshi	3	244	0.490842	65941	75943	6.8	47.8	190.656	8373	1.83402	19914	249.866	2695.03	81.5	3224
shiyan	2	315	0.294118	67988	67973	6.1	51.62	170.58	30609	1.29152	16620	375.858	3609.5	92.3	4844
yichang	8	392	0.479381	73855	127091	7.1	47.18	782.758	37481	1.76613	12420	483.704	6109.22	87.2	7642
xiangyang	2	528	0.483816	64922	100824	4.77	45.13	461.994	32442	1.64512	29001	604.61	5750.64	74.5	8159
ezhou	1	107	0.5	17522	107968	6	47.42	59.3792	4102	2.58441	4214	123.244	1191.38	79.73	1428
jingmen	4	255	0.433566	28422	83441	6.7	45.5	123.773	16340	1.32355	7512	239.444	3310.3	73.7	2654
xiaogan	0	417	0.34127	47345	60556	6.7	45.71	354.758	18974	2.12941	8841	405.298	3892.79	80.9	1993
jingzhou	1	514	0.437898	118306	52735	6	48.2	221.797	24093	1.71037	9190	438.988	5055.62	76.7	3385
huanggang	4	579	0.215172	57697	43550	6	48.41	189.493	33469	1.91967	13910	507.826	5479.7	78.6	1255
xianning	1	261	0.427632	42973	66194	1.6	46.35	177.912	17768	1.82439	8714	278.48	2325.93	87.4	4292
suizhou	1	200	0.469388	8979	61102	4.8	42.71	57.0704	14957	1.55602	1988	149.172	2269	82.7	3262
HuNan
changsha	1	1051	0.709211	795531	130745	4.8	57.22	3079.59	16299	1.37905	157754	1541.59	30482.6	87.9	17888
zhuzhou	0	385	0.493703	127518	87852	5.16	44.82	670.258	13933	1.23615	15380	487.362	4693.75	89.3	6456
xiangtan	0	270	0.460993	182047	93793	5.1	41.68	211.683	7970	1.58907	3393	273.657	3287.02	87.1	3521
hengyang	1	650	0.33758	161864	57909	5.3	54.51	403.976	21127	1.38075	15862	564.625	5763.55	95.2	7931
shaoyang	2	636	0.269278	57107	37783	4.81	51.42	241.715	22615	1.08653	11481	583.871	4449.9	88.8	3236
yueyang	1	499	0.368327	61774	87268	4.6	47.83	610.787	20665	1.39023	14119	535.018	4191.13	87.4	4847
changde	1	519	0.359797	82131	77118	3.6	46.87	452.087	22836	1.25561	15693	597.079	4902.61	87.1	4357
zhangjiajie	1	150	0.303571	35254	38333	4.6	71.72	69.9672	9241	0.970178	10429	182.985	1242.1	94.51	1601
yiyang	2	376	0.395248	82356	52597	3.4	39.72	89.4322	16397	1.33002	14621	356.917	3177.72	84.7	3733
chenzhou	2	460	0.40797	44600	59342	5	50.04	197.106	18088	0.935438	19960	474.667	3727.83	95.1	3399
yongzhou	1	508	0.258268	56043	43122	4.23	49.49	145.227	23203	1.04042	15163	494.235	3449.28	96.3	2793
huaihua	1	447	0.231214	51087	39767	5.6	55.12	129.579	20892	0.7586	17470	469.659	3084.99	95.1	2360
loudi	0	374	0.276786	50004	47893	5	49.18	180.747	15130	1.86605	7885	338.437	3071.95	88.8	1950
GuangDong
guangzhou	2	1883	0.807312	1468613	150366	4.6	71.56	18994.2	9080	1.2272	456548	3021.18	84902.5	90.4	148540
shaoguan	1	286	0.456973	42923	54377	4.55	49.29	108.7	17195	0.93413	3085	370.192	2705.05	98.1	5242
shenzhen	4	1779	1	105347	173663	6	62.94	22701.8	726	0.339904	274084	4570.22	128882	97.8	96868
zhuhai	0	249	0.878378	65624	157914	3.8	56.65	1535.42	1473	0.75353	29474	786.658	11874.5	91.8	31470
shantou	1	556	0.683391	36393	53106	4.2	47.51	348.942	4054	1.72695	12179	412.916	5339.17	98.08	9401
fuoshan	2	962	0.93595	92182	127085	4.96	42.27	1436.56	5526	1.45489	35513	1072.01	26969.2	87.67	7545
jiangmen	0	482	0.545906	70556	74722	5.5	46.26	263.754	9828	1.01352	7364	460.245	7118.86	85.75	13409
zhanjiang	0	708	0.376443	151239	50814	2.95	43.43	300.632	22539	1.6692	3042	547.387	4698.27	97.3	4700
maoming	1	625	0.474065	79614	59648	3.65	46.78	162.196	19148	1.67299	1955	489.538	3906.51	98.1	5545
zhaoqing	3	413	0.388646	110645	64269	3.66	41.13	139.159	14337	0.962467	7033	396.799	3661.51	96.99	5371
huizhou	1	607	0.573892	67087	82113	5.6	42.03	650.556	13516	1.17732	13407	663.31	8914.19	98.4	11856
meizhou	3	385	0.411439	30295	33764	6.46	49.54	89.3744	20855	1.31489	6522	443.072	3077.55	99.7	2841
shanwei	0	269	0.502809	8602	48095	4.96	47.67	116.941	5875	1.10044	3132	279.615	1141.21	98.6	1515
heyuan	0	284	0.284946	14925	44886	4	51.57	80.4503	17363	1.10923	1329	347.08	1731.3	99.2	1699
yangjiang	2	262	0.40264	11371	58005	3.8	44.46	82.1978	10831	1.34157	873	242.623	2150.51	96.7	15623
qingyuan	0	399	0.39823	33310	50459	4.45	45.29	218.768	20778	1.09188	3732	406.785	3340.31	93.4	5821
dongguan	0	1049	0.964158	119115	103284	2.55	41.46	2378.39	5266	2.14035	21538	882.532	25185.7	88.8	133513
zhongshan	0	446	0.889447	35653	80157	5.6	48.07	503.64	2730	1.50306	12264	472.479	8604.67	88.77	4255
chaozhou	0	258	0.578182	28770	48427	3	42.41	59.5397	5470	1.67882	1107	209.983	2050.48	96.44	4467
jieyang	0	565	0.486676	13344	40470	7.5	54.22	121.001	7624	1.43881	1989	365.747	3284.1	96.7	6838
yunfu	0	240	0.400662	15764	47685	3.8	48.38	47.8304	8923	1.14591	870	255.675	1839.18	91.7	1289
GuangXi
nanning	11	894	0.474407	714401	58241	4	64.73	2247.26	17463	0.790796	57985	777.595	14281.7	98.9	12365
liuzhou	5	415	0.506297	118302	73328	2.75	49.79	297.65	10554	0.567468	11007	423.979	5015.07	97.3	10512
guilin	8	495	0.418819	598154	46767	3.5	54.31	262.935	16901	0.611219	10429	461.328	5098.08	96.4	4809
wuzhou	4	283	0.470423	47662	48463	4.8	42.66	188.859	8400	0.669115	5138	259.053	1948.1	99.2	4178
beihai	2	189	0.371585	53574	80710	5.78	42.75	667.744	3871	1.01591	434	179.268	1703.51	98.4	5567
fangchenggang	0	107	0.401961	6650	77548	8.55	36.52	135.037	4085	0.656369	415	143.034	1161.91	99.7	1955
qinzhou	1	332	0.24105	41345	49804	6	48.48	245.842	9624	0.879442	1462	246.112	1811.61	98.9	11378
guigang	3	431	0.250441	26201	34632	0.1	46.4	93.7177	9410	0.887016	2185	292.578	2251.1	97.53	3241
yulin	2	582	0.343203	39822	35639	3.3	51.42	104.366	11939	0.930227	1838	375.763	3280.96	98.9	2732
baise	5	351	0.262411	77952	43892	6.1	38.43	118.203	23042	0.636036	3975	430.55	2023.3	97.3	2631
hezhou	0	201	0.184739	25156	45044	3.2	43.89	53.9723	7124	0.606143	1312	219.09	1163.69	98.6	2135
hechi	4	335	0.256351	33264	30461	2.2	49.62	75.5715	18306	0.546859	3048	374.733	1721.42	97.5	1695
laibin	0	205	0.263941	25311	40091	5.1	47.78	51.7033	8787	0.657016	1941	234.15	1099.77	94.8	1877
congzuo	0	206	0.211155	142352	47336	6.2	44.69	50.2528	10412	0.599956	503	260.14	1326.64	97.8	1474
HaiNan
haikou	3	300	0.712963	184473	70999	9.3	79	1817.95	6381	2.56195	6700	274.258	6980.31	97.53	7775
sanya	8	111	0.676056	66576	79809	12	73.89	244.759	1995	0.807581	2914	202.381	2014.75	99.7	2262
sansha	0
danzhou	1	102	0.345794	3308	86169	11.85	53.85	243.957	3899	1.09341	657	129.228	694	99.7	4542
chongqingshi	21	3191	0.495754	1100170	86879	6.1	53.01	5874.88	184106	2.23468	413379	4835.06	53563	89	73383
SiChuang
chengdu	19	2140	0.678663	1140856	94622	6	66.38	9041.1	29520	2.0594	328802	2237.69	57147.3	78.1	39272
zigong	3	243	0.359621	56291	64595	6.2	45.66	157.65	9637	2.20669	21132	240.339	2983.49	77.53	5230
panzhihua	0	122	0.518519	34622	93406	6.47	36.07	183.401	5107	0.690118	7993	171.656	1381.81	97.3	3292
luzhou	0	427	0.398422	94137	56507	5.6	39.69	313.374	19966	1.63177	20392	444.988	4302.09	78.9	7615
deyang	3	345	0.370079	166783	76824	6.7	41.1	173.407	10379	1.75759	3183	326.401	4514.17	74.5	3523
mianyang	2	491	0.366224	187797	68696	8	48.36	471.208	23838	1.17658	15226	466.524	7026.98	80.5	6937
guangyuan	2	225	0.277966	21858	48638	6.2	41.22	107.308	23287	1.42702	404	273.226	2257.45	95.1	3943
suining	0	275	0.301676	20874	54300	6.7	39.14	92.1979	13818	2.59382	6658	280.333	2782.87	87.1	6061
neijiang	0	306	0.275434	62687	51377	7	49.94	132.641	13287	2.46797	6529	254.547	2722.68	80.3	3660
leshan	3	315	0.389049	51540	69850	6.5	44.54	189.5	16416	1.28855	10479	318.503	3927.1	86.8	7308
nanchong	0	551	0.286713	108446	46589	5.5	42.58	296.819	30515	2.44492	9265	515.361	5260.45	86.6	6651
meishan	1	296	0.390029	70454	52337	6.2	46.58	111.792	8748	1.21608	6010	276.878	3493.85	76.7	2855
yibin	0	463	0.376364	39300	68481	7.5	38.85	389.346	25461	1.9187	17624	563.899	5247.42	75.1	6652
guangan	0	323	0.245033	13961	43558	6.6	49.51	79.1754	15091	2.37973	4876	295.036	2978.26	84.11	2572
dazhou	2	532	0.366718	42572	43646	6.5	46.98	252.054	28865	1.74008	15656	436.184	4866.24	90.1	4352
yaan	2	143	0.460526	54899	58617	5.8	50.3	89.8568	8286	0.55254	3141	167.488	1740.07	87.4	1704
bazhong	0	263	0.290055	11869	27510	6	48.59	91.316	25557	2.07895	6833	314.687	1948.65	93.2	2684
ziyang	0	225	0.175074	29169	38717	5.8	51.07	73.6865	12604	2.19188	5554	200.664	2096.55	80.8	1929
GuiZhou
guiyang	9	640	0.692135	473267	77919	6	60.2	2130.66	10253	1.27434	84031	633.406	15350.3	99.5	15230
liupanshui	7	303	0.388889	13292	48715	3.2	42.33	126.528	17401	1.75614	24455	324.514	1842.43	95.6	3129
zunyi	7	658	0.451146	111669	63170	6.8	41.32	229.929	39142	1.27226	47595	773.859	6707.06	100	6504
anshun	4	246	0.410423	29590	43763	3	51.81	68.9224	14033	1.51696	5999	268.653	1430.57	99.2	3039
bijie	5	673	0.394764	62628	31736	4.9	48.78	109.633	33994	1.26629	13800	675.22	2634.77	98	1998
tongren	6	321	0.394209	11773	44440	3.6	53.25	65.7546	33986	1.88656	5939	441.654	1954.82	97.9	2165
YunNan
kunming	11	868	0.696095	793451	85146	3.3	63.71	2105.61	22487	1.06996	72803	928.157	19358.4	97.53	19060
qujing	0	569	0.415179	44834	59194	7.5	43.61	139.925	28297	0.978708	11189	502.176	3662.32	98.6	3888
yuxi	2	227	0.441441	27086	104780	3.5	46.43	107.012	17889	1.19749	3310	257.58	2301.8	96.7	2055
baoshan	5	241	0.456604	28806	48074	1.4	38.68	71.2906	21292	1.11693	1500	217.792	1439.08	97.5	1679
shaotong	1	485	0.28481	22220	28932	7.7	43.57	72.5601	26165	1.16598	2367	550.612	2261.57	96.65	1714
lijiang	2	125	0.282258	31807	45475	7.5	51.58	98.4359	10700	0.520461	2321	167.644	1002.78	100	954
puer	3	234	0.208661	13120	43007	3.6	50.24	62.6388	28547	0.645216	1002	343.198	1192.45	0.97	1046
lincang	0	220	0.243802	10487	40458	3.8	44.49	371.367	20687	0.874271	536	223.34	986.784	96.7	759
XiZang
lasa	3	87	0.465517	24613	85210	9.6	59.16	202.536	6975	0.235026	6286	318.382	3857.57	97.3	35432
rikaze	3	80	0.158537	11000	43495	10.2	53.74	14.3179	21262	0.118671	370	245.993	609.956	99.7	833
changdu	0	76	0.113924	0	36634	9.7	48.75	14.58	19484	0.177453	382	230.441	511.946	100	330
linzhi	1	24	0.285714	7377	87215	9.5	59.81	11.621	7188	0.0626717	80	103.584	441.423	100	390
shannan	0	35	0.194444	0	66808	9.4	48.95	32.96	9456	0.11987	304	177.189	470.068	99.5	311
naqu	0	51	0.122807	0	34205	9.7	59.66	5.74	35011	0.0991779	47	272.916	378.623	99.7	10
ShaanXi
xian	7	1308	0.6988	850044	83689	5.15	63.57	4172.5	13640	1.35058	199962	1474.62	33790	65.48	43222
tongchuan	2	70	0.512821	9663	62108	4.27	51.48	34.2056	4488	1.15187	2916	124.194	858.951	79.4	1951
baoji	8	326	0.5874	53949	77210	3.3	34.44	103.871	18131	1.00183	24188	365.106	4215.64	75.07	5292
xianyang	2	412	0.441758	122745	61002	4.3	39.05	123.936	16693	1.61655	11495	428.701	5143.17	63	5228
weinan	3	460	0.444238	56040	44785	3.28	43.51	115.591	19862	1.52883	8694	468.162	3903.29	67.4	247
yanan	5	226	0.39485	26695	88127	1.84	28.23	126.025	21188	0.572036	11004	416.825	2411.49	91	2538
hangzhong	2	317	0.402632	49121	55279	4	41.83	78.9365	23726	0.876572	5282	367.412	3349.16	83.8	2080
yulin	0	361	0.225389	34749	149899	4.4	26.49	384.778	35139	0.818511	12623	800.524	7865.02	86.3	2741
ankang	0	246	0.410596	24983	48687	1.7	44	62.1969	26032	1.10714	4850	347.557	2233.91	93	1757
shangluo	1	201	0.477912	25957	41812	4.1	46.24	54.5561	20359	1.04046	2706	274.286	1737.8	91.51	1081
GanSu
lanzhou	2	443	0.738095	449768	73807	4.4	63.6	1365.15	9768	0.740034	58264	484.589	10407.2	77.3	8369
jiayuguan	3	32	0.952381	7186	103773	8.7	32.82	52.672	702	0.573206	3673	26.805	536.645	83.3	2812
jinchang	1	43	0.6	8489	98205	11.5	25.64	54.2882	2540	0.333115	1167	57.2222	643.768	82.7	1678
baiyin	0	149	0.416667	14024	37919	7	43.61	34.6923	12225	0.608245	6784	207.577	1200.78	85.8	2415
tianshui	6	291	0.413978	46894	25279	5.4	55.2	49.5097	14272	0.999643	13787	336.031	2092	92.9	2140
wuwei	3	143	0.411765	22187	41361	7	51.5	29.2504	13234	0.408438	4416	203.962	1433.49	97.4	1178
zhangye	12	110	0.419847	25617	46726	5.5	51.33	28.1689	14036	0.364888	2596	157.106	1165.9	98	2060
pingliang	1	179	0.362069	30309	30192	5.6	49.64	26.5527	10972	0.986478	6213	229.226	1393.19	89.3	1575
qiuquan	6	104	0.494949	12507	72356	8.9	39.32	69.4292	17406	0.103799	6065	154.766	1456.9	77.3	2172
qingyang	1	213	0.285185	27528	40810	8.5	37.06	44.699	16584	0.611811	4798	301.378	1753.44	85.4	1006
dingxi	2	248	0.313531	683	19915	6.6	63.87	27.4388	12803	0.652485	4425	281.24	1404.01	93.7	762
longnan	0	234	0.316901	8757	20974	6.6	56.06	27.2552	19087	0.684514	5294	288.228	1503.03	98.3	162
QingHai
xining	9	248	0.647887	88587	62638	8.6	62.75	374.487	5287	0.695995	24228	343.804	5352.21	94.8	4657
haidong	7	134	0.271676	3678	40828	2.5	46.13	13.8589	12034	0.925571	2495	200.984	814.748	94.9	1190
NingXia
yinchuan	7	291	0.747619	137716	78794	7.2	50.86	377.723	4205	0.61061	15726	291.692	6049.84	78.6	8013
shizuishan	5	75	0.608108	21866	81943	3.8	41.82	45.5584	2680	0.656909	1128	92.5326	898.398	8030	6488
wuzhong	2	140	0.340278	7607	54933	7.2	37.27	43.62	98557	5.86443	6361	226.583	997.411	76.2	3053
guyuan	2	115	0.267123	10139	32733	5.6	61.33	17.494	10855	1.03118	1372	245.024	628.713	91.2	1874
zhongwei	2	108	0.311475	0	47083	7.1	42.38	80.8692	8659	0.634805	1018	184.211	755.381	79.5	2197
XingJiang
wulumuqi	7	408	0.912134	247016	90794	6	71.07	2325.08	3080	0.216791	71572	419.587	13036.5	81.9	33524
kelamayi	3	49	0.96875	22651	205941	8.1	27.43	88.958	1229	0.172043	2050	115.817	2116.52	93.7	5920
tulufan	1	69	0.354839	6607	62115	8.97	37.88	64.701	5522	0.0796576	917	118.666	399.255	61.9	992
hami	4	63	0.4841	6150	108157	11.3	31.5	169.059	9768	0.0725086	1869	139.054	1192.88	83.3	2140
